# Supplementary material for: Effect of preconditioning on propofol-induced neurotoxicity during the developmental period
Source: PLoS One. 2022 Aug 19;17(8):e0273219. doi: 10.1371/journal.pone.0273219 (PMC9390907; doi:10.1371/journal.pone.0273219)
Supplement: S1 File — Data of Ca-imaging Experiments. (XLSX) [file pone.0273219.s002.xlsx]

## Sheet: Sheet1
培養皿	group	PC-PPF	PPF	KCL		No of Height>1.5/50 cells	Fmax	Fmax/F0	Height Ratio			group	PC-PPF	PPF
190706-21	C	0	100			24	3011.9	1.46887	1			A	0	0
22	F	100n	100			24	2679.78	1.40256	0.954855			B	0	10
23	I	1m	100			38	2464.6	1.48764	1.01278			C	0	100
24	G	1m	0	○		0	1889.88	1.08015	1.00709			D	100n	0
25	D	100n	0	○		1	2173.6	1.02423	0.95495			E	100n	10
26	A	0	0	○		1	1601.13	1.07255	1			F	100n	100
												G	1m	0
28	E	100n	10	○	29になっている可能性	4	2830.55	1.26184	0.999778			H	1m	10
29	H	1m	10	○	299になっている可能性	0	2493.26	1.0619	0.841358			I	1m	100
30	I	1m	100			34	3041.73	1.68842	1.14947
31	F	100n	100			18	3558.49	1.3826	0.941266
32	B	0	10	○		6	2143.89	1.26212	1

## Sheet: Sheet2
培養皿		PC-PPF	PPF	KCL		No of Height>1.5/50 cells	Fmax	Fmax/F0	Height Ratio			group	PC-PPF	PPF
190828-1	C	0	100			12	2422.73	1.35007	0.959642	1.17952		A	0	0
2	F	100n	100			35	3891.47	1.63083	1.1592	1.40685		B	0	10
3	I	1m	100			17	2346.59	1.37504	0.97739			C	0	100
4	H	1m	10			6	1247.5	1.30376	1.10533			D	100n	0
5	E	100n	10			15	1848.73	1.36668	1.15867			E	100n	10
6	B	0	10			11	1414.27	1.28979	1.09349			F	100n	100
7	A	0	0	○		0	1282.3	1.04991	1			G	1m	0
8	D	100n	0	○		0	1571.75	1.0016	0.953984			H	1m	10
ここから別のFluo-4												I	1m	100
9	G	1m	0	○		0	1159.71	1	0.952464
10	H	1m	10			4	1539.4	1.24564	1.05606
11	E	100n	10	○		4	2042.48	1.23938	1.05075
12	B	0	10	○		0	1452.62	1.06925	0.906511
13	C	0	100			24	2845.57	1.46363	1.04036
14	F	100n	100			19	1721.16	1.36347	0.969162
15	I	1m	100			23	1837.03	1.51469	1.07665
16	H	1m	10	○		3	1252	1.115	0.945299
ここから別のFluo-4(190829になっているかも）
21	C	0	100			14	1448.14	1.39214	0.99033	1.11582
	A	0	0	同じ皿でPPF=0(+KCL)のデータ		4	3170.8	1.24397	1.11484	1.30011
22	F	100n	100			13	1528.83	1.41231	1.00468	1.40573
23	I	1m	100			7	1182.75	1.22619	0.872273
24	G	1m	0			0	780.233	1	0.896198
	G	1m	0	同じ皿でPPF=0(+KCL)のデータ		0	921.754	1.02741	0.920768
25	E	100n	10			15	1538.98	1.32478	1.01898
	D	100n	0	同じ皿でPPF=0(+KCL)のデータ		2	2596.52	1.03617	0.928617
26	B	0	10			11	1376.67	1.33417	1.0262
	A	0	0	同じ皿でPPF=0(+KCL)のデータ		2	2282.42	1.00121	0.897282
ここから別のFluo-4
27	B	0	10			7	2181.5	1.26604	0.9738
	A	0	0	同じ皿でPPF=0(+KCL)のデータ		2	2766.96	1.10229	0.987873
28	E	100n	10			14	2018.81	1.40983	1.0844
	D	100n	0	同じ皿でPPF=0(+KCL)のデータ		0	2588.55	1.06073	0.950626
29	H	1m	10			7	2045.95	1.2994	0.99946
	G	1m	0	同じ皿でPPF=0(+KCL)のデータ		0	2307.36	1.06832	0.95743
30	I	1m	100			16	1727.5	1.35303	0.962508
31	F	100n	100			25	2293	1.43311	1.01947
32	C	0	100			24	1367.62	1.41933	1.00967

## Sheet: Sheet3
Group	PC-PPF	PPF	n of dishes	No of cells	Fmax/F0	Height Ratio
A	0	0	5	1.80 ± 0.66	1.09 ± 0.04	1.00 ± 0.03
B	0	10	5	7.00 ± 2.02	1.24 ± 0.05	1.00 ± 0.03
C	0	100	5	19.60 ± 2.71	1.42 ± 0.02	1.00 ± 0.01
D	100n	0	4	0.75 ± 0.48 (0.32)	1.03 ± 0.01 (0.31)	0.95 ± 0.01 (0.34)
E	100n	10	5	10.40 ± 2.62 (0.11)	1.32 ± 0.03 (0.45)	1.06 ± 0.03 (0.45)
F	100n	100	6	22.33 ± 3.09 (0.87)	1.44 ± 0.04 (0.96)	1.01 ± 0.03 (0.98)
G	1m	0	5	0.00 ± 0.00 (0.04)	1.04 ± 0.02 (0.32)	0.95 ± 0.02 (0.30)
H	1m	10	5	4.00 ± 1.22 (0.49)	1.21 ± 0.05 (0.80)	0.99 ± 0.05 (0.98)
I	1m	100	6	22.50 ± 4.78 (0.86)	1.44 ± 0.07 (0.95)	1.01 ± 0.04 (0.98)
				Mean ± SEM (P vs Control)	Mean ± SEM (P vs Control)	Mean ± SEM (P vs Control)
				ADGで比較した時のP 0.0528	ADGで比較した時のP 0.2459	ADGで比較した時のP 0.2476
				BEHで比較した時のP 0.1265	BEHで比較した時のP 0.1969	BEHで比較した時のP 0.3283
				CFIで比較した時のP 0.8408	CFIで比較した時のP 0.9451	CFIで比較した時のP 0.9793
			46
