# Supplementary material for: Effect of preconditioning on propofol-induced neurotoxicity during the developmental period
Source: PLoS One. 2022 Aug 19;17(8):e0273219. doi: 10.1371/journal.pone.0273219 (PMC9390907; doi:10.1371/journal.pone.0273219)
Supplement: S2 File — Data of morphological Experiments. (XLSX) [file pone.0273219.s003.xlsx]

## Sheet: Sheet1
PPF-PC	0	100n	1micro		0	100n	1micro		0	100n	1micro
PPF	0	0	0		10	10	10		100micro	100 micro	100 micro
515-1(0.817)	1	1.11383	1.0612		0.781698	0.836714	0.918029		0.802938	0.752754	0.809058
					0.938699		0.834327		0.799266	0.875153	0.749082
515-13(0.765)	1	1.03268	1.1268		0.853804	0.858655	0.808668		0.882353	0.915033	0.887582
					1.06968	0.815484	0.737374			0.933333	0.826144
2006/8/21(0.867)	1	0.940023	0.972318		0.543226	0.731226	0.931538		0.687428	0.637832	0.717416
							0.843484		0.873126	0.773933	0.712803
41(0.942)	1	0.68259	0.807856		0.893161	1.07871			0.631635	0.654989	0.705945
51(0.916)	1	0.847162	0.941048		0.817407	0.830071			0.799127	0.844978	0.81441
10(0.826)	1	1.14165	0.950363			0.803592	0.834101
706-55(0.77)	1	1.08866	1.10519						0.871429	0.897403	0.796104
											1.02987
	DMSO投与群
	7	7	7		7	7	7		8	9	10	69
