# Supplementary material for: Effect of preconditioning on propofol-induced neurotoxicity during the developmental period
Source: PLoS One. 2022 Aug 19;17(8):e0273219. doi: 10.1371/journal.pone.0273219 (PMC9390907; doi:10.1371/journal.pone.0273219)
Supplement: S3 File — Data of Ca-imaging Experiments using calcium ion free-NBS solutions. (XLSX) [file pone.0273219.s004.xlsx]

## Sheet: Sheet1
NS	PPF1micro	PPF100n
1	1.00777	1.00348
1	0.986047	1.02583
1	1.02811	0.977273
1	1.02857	0.983871
1	0.93913	0.99005
1	0.989691	0.985646
1	0.993399	1.0033
